# Supplementary material for: CE-MS-Based Identification of Uremic Solutes Specific to Hemodialysis Patients
Source: Toxins (Basel). 2021 Apr 30;13(5):324. doi: 10.3390/toxins13050324 (PMC8147146; doi:10.3390/toxins13050324)
Supplement: Supplementary file 1 [file toxins-13-00324-s001.zip]

Archive with 2 entries (2 files):
- toxins 1180816 Supplementary-Tables.xlsx
- toxins-1180816 SPM.pdf
