# Supplementary material for: CE-MS-Based Identification of Uremic Solutes Specific to Hemodialysis Patients
Source: Toxins (Basel). 2021 Apr 30;13(5):324. doi: 10.3390/toxins13050324 (PMC8147146; doi:10.3390/toxins13050324)
Supplement: Supplementary file 1 [file toxins-13-00324-s001.zip › toxins 1180816 Supplementary-Tables.xlsx]

## Sheet: Table S1
Supplementary Table 1
	correlation with eGFR	41 CKD patients			stage G3 (n=11)			stage G4 (n=17)			stage G5 (n=13)			pre HD			post HD
2-Hydroxyisobutyrate,2-Hydroxybutyrate	(-)	25.1687	±	10.3695	26.9243	±	11.0719	23.7799	±	8.75962	25.4993	±	12.1772	22.5568	±	8.19856	25.1541	±	8.57064
2-Hydroxyoctanoate	(-)	0.528989	±	0.349365	0.386299	±	0.234696	0.614539	±	0.395373	0.537853	±	0.351294	N.D.			N.D.
2-Hydroxypentanoate	(-)	105.016	±	46.7889	96.2247	±	56.9875	113.122	±	43.8346	101.856	±	43.0618	84.011	±	38.8095	39.6101	±	9.5939
2-Isopropylmalate	Negatively Correlated	0.247781	±	0.300629	0.0651609	±	0.0796776	0.287331	±	0.391896	0.350588	±	0.216693	1.11841	±	0.588603	0.434522	±	0.171249
2-Oxoglutarate	Positively Correlated	8.28543	±	3.38092	8.68572	±	2.08277	9.71273	±	3.60159	6.08025	±	2.98176	6.62227	±	3.46312	6.76699	±	2.73913
2-Oxoisopentanoate	Positively Correlated	11.1257	±	3.88457	13.9861	±	3.29876	11.172	±	2.96242	8.64486	±	3.91917	7.60898	±	3.85368	8.25073	±	1.81878
3-Hydroxybutyrate	(-)	98.1208	±	91.9277	100.899	±	103.044	81.8437	±	62.8783	117.055	±	115.231	69.4335	±	62.6869	250.056	±	313.518
3-Indoxyl sulfate	Negatively Correlated	32.004	±	30.8262	9.65238	±	6.30623	20.7989	±	9.99216	65.5697	±	33.8362	134.297	±	49.1766	95.8847	±	35.9452
4-Hydroxy-3-methoxybenzoate	Negatively Correlated	427.346	±	95.8145	364.873	±	85.8033	451.052	±	91.8609	449.206	±	91.2332	N.D.			N.D.
4-Hydroxy-3-methoxymandelate	Negatively Correlated	2.68388	±	1.76737	1.52483	±	1.64163	2.61658	±	1.19143	3.75263	±	1.94892	2.4092	±	1.51161	0.961473	±	0.141428
4-Methyl-2-oxopentanoate	Positively Correlated	43.4578	±	16.18	56.8701	±	13.6117	42.3137	±	13.7167	33.6051	±	13.9806	18.8678	±	9.47156	29.1263	±	8.27296
4-Oxopentanoate	Negatively Correlated	7.58067	±	2.65708	5.17168	±	1.27812	7.49065	±	2.05824	9.73677	±	2.48125	8.55333	±	1.88589	4.82424	±	2.08448
Adipate	Negatively Correlated	0.662473	±	0.376807	0.452314	±	0.100893	0.642674	±	0.346678	0.866192	±	0.46749	2.17294	±	0.823825	1.56712	±	0.467765
Azelate	(-)	0.948344	±	0.3591	0.775214	±	0.259857	0.923769	±	0.343896	1.12697	±	0.391136	1.53599	±	0.94865	1.36682	±	0.986458
Benzoate	(-)	N.D.			N.D.			N.D.			N.D.			49.0315	±	21.9331	41.6978	±	24.0092
cis-Aconitate	Negatively Correlated	4.28183	±	1.10585	3.27692	±	0.436513	4.37513	±	0.928574	5.01012	±	1.12037	9.23165	±	1.97359	4.77054	±	1.17434
Citraconate	Negatively Correlated	0.674657	±	0.986246	0.37777	±	0.888701	0.55564	±	0.825716	1.08151	±	1.18104	2.30763	±	2.03661	0.952499	±	0.769398
Citramalate	Negatively Correlated	1.9596	±	0.776606	1.47448	±	0.507231	1.78249	±	0.444062	2.60168	±	0.909002	5.27902	±	4.18031	2.6595	±	1.31195
Citrate	Negatively Correlated	115.415	±	37.556	94.1393	±	16.7429	123.861	±	43.3121	122.374	±	37.3925	86.8403	±	30.9817	82.9855	±	20.7257
Cysteine S-sulfate	Negatively Correlated	1.25085	±	0.35169	1.02663	±	0.148606	1.30317	±	0.374618	1.37216	±	0.375314	1.64638	±	0.987174	1.20979	±	0.795798
Decanoate	(-)	2.18977	±	2.16775	1.81659	±	1.87568	1.91194	±	1.90174	2.86884	±	2.67828	5.17891	±	1.44743	6.70938	±	1.99363
Fumarate	(-)	1.51982	±	0.626891	1.47369	±	0.267165	1.64211	±	0.810277	1.39895	±	0.579771	2.64926	±	0.685503	2.58426	±	0.415523
Gluconate	Negatively Correlated	21.1953	±	14.796	8.45487	±	1.76907	16.8013	±	6.06509	37.7217	±	14.3547	59.7794	±	12.6643	14.9811	±	5.4248
Glutarate	Negatively Correlated	2.81263	±	1.4074	1.56893	±	1.17787	3.07525	±	0.86398	3.52158	±	1.54631	9.50374	±	1.62239	4.2555	±	1.042
Glycerophosphate	(-)	1.30997	±	0.485414	1.22136	±	0.265102	1.25312	±	0.55875	1.45931	±	0.524072	2.46834	±	1.42142	0.831876	±	0.10572
Glycolate	(-)	14.0188	±	3.46411	13.0943	±	3.0066	14.652	±	4.00806	13.9729	±	3.11352	16.2406	±	7.97427	17.2535	±	9.34104
Heptanoate	(-)	1.26421	±	0.599032	1.04228	±	0.740768	1.25922	±	0.689419	1.45851	±	0.13798	N.D.			N.D.
Hexanoate	(-)	3.38828	±	1.1394	3.11211	±	1.47896	3.37423	±	1.29709	3.64035	±	0.34985	4.25201	±	2.72914	3.69262	±	2.889
Hippurate	Negatively Correlated	17.6219	±	15.8102	9.55029	±	5.45347	12.1	±	8.47804	31.6726	±	19.8946	179.452	±	152.458	63.4667	±	51.4839
Homovanillate	Negatively Correlated	9.15597	±	3.20368	6.47343	±	3.4626	8.99186	±	1.63585	11.6404	±	2.7076	13.3545	±	4.5049	5.4965	±	2.24354
Isethionate	Negatively Correlated	5.99474	±	3.25372	2.60111	±	0.463076	5.48536	±	2.0337	9.53238	±	2.26127	17.4491	±	4.14221	5.23336	±	2.14601
Isocitrate	Negatively Correlated	9.76027	±	3.8451	6.21822	±	1.42363	9.70024	±	2.86065	12.8359	±	3.86385	15.298	±	3.51895	5.25308	±	0.490748
Lactate	Positively Correlated	1318.39	±	511.027	1519.32	±	410.619	1311.15	±	471.859	1157.84	±	606.723	443.012	±	177.546	415.962	±	151.391
Laurate	(-)	3.23651	±	1.27927	3.26952	±	1.59176	2.84628	±	0.724164	3.71888	±	1.47501	3.94541	±	0.655486	6.05746	±	2.32018
Malate	(-)	6.80294	±	2.09839	6.10883	±	0.919069	7.38517	±	2.47977	6.6289	±	2.19541	8.75416	±	4.34936	7.16335	±	1.28634
Malonate	Negatively Correlated	1.78439	±	0.368083	1.59547	±	0.224587	1.81344	±	0.441341	1.90623	±	0.316039	3.82409	±	0.678075	4.05579	±	0.540572
Mucate	(-)	9.88273	±	3.95225	9.89213	±	3.89789	9.91798	±	3.99764	9.8287	±	4.25361	5.8886	±	3.79078	2.94351	±	1.78076
N-Acetyl-β-alanine	Negatively Correlated	9.81843	±	2.76698	7.31949	±	1.20811	9.57072	±	1.89742	12.2568	±	2.69286	5.71683	±	3.6494	2.14763	±	1.61457
N-Acetylaspartate	Negatively Correlated	1.03188	±	0.366796	0.784616	±	0.214693	1.01604	±	0.233525	1.26181	±	0.472937	3.06654	±	1.04206	1.29084	±	0.34584
N-Acetylglutamate	Negatively Correlated	0.408944	±	0.190395	0.262935	±	0.089652	0.354112	±	0.112499	0.604194	±	0.179333	1.263	±	0.549796	0.307922	±	0.192936
N-Acetylneuraminate	(-)	N.D.			N.D.			N.D.			N.D.			13.3726	±	4.1181	6.00799	±	1.66129
Octanoate	Positively Correlated	4.27791	±	2.39293	3.86189	±	0.2217	4.20433	±	1.12116	4.72615	±	4.12142	2.61914	±	0.444722	2.72387	±	0.803067
Oxamate	Negatively Correlated	3.10443	±	2.87734	1.51726	±	1.57543	2.21556	±	1.66099	5.6098	±	3.40907	N.D.			N.D.
Pelargonate	(-)	6.02325	±	0.853364	5.87677	±	0.752647	6.18182	±	0.9082	5.93984	±	0.890378	4.51422	±	0.610429	4.71778	±	0.85982
Pentanoate,3-Methylbutanoate	(-)	8.51007	±	2.07965	9.43213	±	1.92608	7.90564	±	1.33413	8.52029	±	2.76672	N.D.			N.D.
Phthalate	Negatively Correlated	0.180636	±	0.16658	0.127176	±	0.0562926	0.211488	±	0.24803	0.185527	±	0.0619336	0.622484	±	0.645596	0.0803392	±	0.166956
Pimelate	Negatively Correlated	0.941248	±	0.60858	0.456411	±	0.127552	0.800579	±	0.411168	1.53545	±	0.607939	8.30666	±	8.06548	2.58052	±	2.71914
Pyruvate	(-)	22.0176	±	25.3711	18.2699	±	14.9	26.4695	±	19.5838	19.3671	±	37.4259	34.5848	±	29.5697	26.7225	±	21.0719
Quinate	Negatively Correlated	10.217	±	9.76255	6.57291	±	7.22754	8.84067	±	8.36157	15.1004	±	11.8426	19.7964	±	18.4954	6.83465	±	4.13715
Saccharate	(-)	0.174362	±	0.444248	N.D.			N.D.			0.54991	±	0.658884	10.4485	±	15.1026	2.96404	±	4.03756
Sebacate	Negatively Correlated	0.264576	±	0.131097	0.171047	±	0.0283194	0.264598	±	0.141475	0.343686	±	0.12302	0.340403	±	0.202299	0.304985	±	0.159688
Succinate	Negatively Correlated	14.4256	±	3.82401	12.7209	±	2.63937	14.7545	±	3.84886	15.4379	±	4.38854	11.8149	±	1.59918	11.1377	±	1.77116
Threonate	Negatively Correlated	38.2319	±	15.8735	28.5933	±	8.69999	35.4703	±	13.8402	49.9991	±	16.5967	60.4465	±	13.892	21.552	±	6.00192
trans-Aconitate	Negatively Correlated	2.20668	±	1.46859	0.804567	±	0.288188	2.19852	±	1.27101	3.40375	±	1.26945	9.07662	±	4.62124	2.50797	±	0.813828
Table S1. The complete data on serum concentrations of 54 anionic solutes. Correlations between eGFR and each solute in our previous study [8] are also shown. The data are expressed as means ± SD. N.D.: not detected

## Sheet: Table S2
Supplementary Table 2
	correlation with eGFR	41 CKD patients			stage G3 (n=11)			stage G4 (n=17)			stage G5 (n=13)			pre HD			post HD
1-Methyl-2-pyrrolidone	(-)	1.80074	±	1.17654	1.87122	±	0.501553	1.68615	±	1.03132	1.89095	±	1.71883	5.33043	±	6.08331	1.26316	±	1.31553
1-Methyladenosine	Negatively Correlated	0.282343	±	0.0693689	0.217961	±	0.0396755	0.274283	±	0.0394605	0.347361	±	0.0646602	0.449201	±	0.0718888	0.277982	±	0.0432948
1-Methylnicotinamide	(-)	0.296351	±	0.273348	0.286492	±	0.168022	0.273409	±	0.2411	0.334694	±	0.381582	0.315274	±	0.198826	0.316396	±	0.210647
2-Aminobutyrate	Positively Correlated	13.5329	±	5.49748	15.0115	±	3.5734	14.2503	±	7.30633	11.3435	±	3.31624	9.78337	±	3.55627	6.49466	±	2.0937
3-Methylhistidine	Negatively Correlated	37.0004	±	26.2272	14.9555	±	6.10324	39.0938	±	23.8868	52.9163	±	27.838	74.6635	±	31.2153	42.9111	±	31.2032
5-Methyltetrahydrofolate	(-)	1.09627	±	0.263814	1.09923	±	0.242321	1.08695	±	0.197184	1.10595	±	0.361918	N.D.			N.D.
5-Oxoproline	(-)	35.5146	±	6.01104	34.9063	±	6.36811	35.7497	±	5.17474	35.7219	±	7.10491	50.1209	±	11.5463	32.3315	±	5.52281
7-Methylguanine	Negatively Correlated	0.184837	±	0.150357	0	±	0	0.252526	±	0.122619	0.252722	±	0.111843	0.474104	±	0.205435	0.224165	±	0.135001
ADMA	Negatively Correlated	0.592333	±	0.108395	0.498716	±	0.0661004	0.611871	±	0.101536	0.645997	±	0.100417	2.84458	±	0.834191	1.5171	±	0.382846
Alanine	(-)	422.853	±	110.956	414.698	±	69.5813	418.398	±	116.339	435.58	±	136.718	329.868	±	80.1141	211.084	±	58.4208
Allantoin	Negatively Correlated	21.4447	±	3.71249	19.265	±	1.65216	20.4311	±	1.45257	24.6145	±	4.91514	N.D.			N.D.
α-Aminoadipate	(-)	0.951103	±	0.374444	0.905725	±	0.244169	0.950445	±	0.407483	0.990361	±	0.439013	1.64722	±	0.958094	0.719688	±	0.295319
Arginine	(-)	88.7233	±	19.8645	78.273	±	15.922	91.4795	±	16.6558	93.9617	±	24.3635	107.582	±	37.7358	72.9973	±	21.1054
Asparagine	Negatively Correlated	48.2895	±	9.36321	46.5377	±	8.39452	46.6928	±	9.52614	51.8597	±	9.6062	51.228	±	13.538	41.4323	±	9.33889
Aspartate	(-)	3.69273	±	0.970583	3.87573	±	0.667584	3.8181	±	1.09671	3.37394	±	1.00097	4.20286	±	0.942332	4.28669	±	1.16419
β-Alanine	(-)	3.39916	±	1.46779	2.73345	±	0.532756	3.45052	±	1.58724	3.89531	±	1.7056	4.48931	±	1.30662	3.72462	±	1.24313
Betaine	(-)	46.5171	±	13.9882	46.0723	±	11.4005	49.8397	±	15.4525	42.5487	±	13.8803	52.4593	±	17.9116	33.0604	±	9.54145
Butanoate	(-)	6.95383	±	2.62721	7.72476	±	2.98205	6.08868	±	2.67103	7.43286	±	2.05686	N.D.			N.D.
Carnitine	(-)	51.6279	±	13.0782	51.8892	±	9.76954	57.0383	±	13.3337	44.3316	±	12.4235	43.6091	±	16.0938	16.3271	±	4.56353
Citrulline	Negatively Correlated	68.408	±	27.8621	45.7295	±	12.014	61.7574	±	18.0355	96.2943	±	25.6341	120.943	±	47.8761	45.1397	±	14.9658
Creatine	(-)	25.6787	±	19.4207	23.6132	±	10.8085	23.7952	±	22.2743	29.8892	±	21.6838	33.4775	±	32.2817	27.5402	±	21.0491
Creatinine	Negatively Correlated	206.002	±	123.925	96.155	±	18.9764	155.119	±	32.6192	365.49	±	84.78	724.763	±	149.62	329.321	±	86.2528
Cysteine-glutathione disulphide	(-)	0.990813	±	0.557537	0.905474	±	0.482756	0.9197	±	0.579394	1.15602	±	0.592406	1.28984	±	0.677547	0.90701	±	0.499627
Cytosine	Negatively Correlated	0.2355	±	0.150358	0.11937	±	0.0310775	0.189655	±	0.108953	0.393715	±	0.127545	0.73748	±	0.357367	0.452702	±	0.214123
Ethanolamine phosphate	(-)	1.6442	±	0.561678	1.42721	±	0.312091	1.66648	±	0.637099	1.79867	±	0.599608	2.1648	±	1.23758	1.58564	±	1.20123
γ-Butyrobetaine	Negatively Correlated	2.31733	±	0.572003	1.75981	±	0.368587	2.38665	±	0.515078	2.69843	±	0.417846	4.86698	±	0.878639	1.86785	±	0.47549
Glutamine	(-)	556.881	±	68.7149	539.06	±	77.9585	561.606	±	45.898	565.782	±	86.3544	523.761	±	60.6396	399.948	±	40.1128
Glutamate	Positively Correlated	39.1797	±	17.944	47.714	±	19.293	38.7509	±	18.4903	32.5192	±	13.8624	56.4942	±	18.2472	72.5915	±	29.7366
Glycine	(-)	238.756	±	86.5718	230.076	±	99.2112	233.572	±	89.5129	252.882	±	75.9814	214.801	±	70.8678	160.791	±	37.05
Glycerophosphorylcholine	(-)	3.6856	±	0.885447	3.81265	±	0.735302	3.87629	±	0.851922	3.32873	±	0.995416	6.45506	±	1.93271	13.6059	±	4.12026
Guanidinosuccinate	Negatively Correlated	4.27032	±	5.00448	0.867319	±	0.337602	2.50896	±	1.48397	9.45309	±	6.0284	9.97812	±	5.50679	2.32493	±	0.945875
Guanidoacetate	Positively Correlated	2.15215	±	0.758961	2.70077	±	0.789804	2.11331	±	0.635113	1.73871	±	0.631822	2.39399	±	1.10941	1.377	±	0.451847
Guanosine	(-)	0.49203	±	0.2369	0.59812	±	0.255112	0.464492	±	0.252868	0.438273	±	0.181819	0.353833	±	0.254105	0.491427	±	0.365309
Histidine	(-)	75.5039	±	14.138	70.7003	±	6.80974	73.6221	±	12.9156	82.0293	±	18.2461	65.5953	±	13.6224	49.0405	±	8.49964
Homoarginine ; N6-N6-N6-Trimethyllysine	(-)	4.06841	±	1.49411	3.70563	±	1.14763	3.95434	±	1.55916	4.52456	±	1.65467	2.9346	±	0.669179	0.871795	±	0.279482
Hydroxyproline	Negatively Correlated	18.0938	±	8.77293	11.4628	±	2.20097	17.5858	±	7.58044	24.3688	±	9.62107	21.9189	±	7.04484	12.7595	±	4.39392
Hypotaurine	Negatively Correlated	2.95072	±	1.1985	2.5644	±	0.737098	2.62688	±	0.690604	3.7011	±	1.6745	3.23851	±	1.77075	2.31609	±	1.23517
Hypoxanthine	(-)	10.2736	±	6.7256	16.1258	±	7.6933	7.6707	±	4.89838	8.7257	±	5.08692	7.4083	±	6.00196	8.81323	±	12.4087
Isoleucine	(-)	50.7441	±	12.5987	49.8475	±	8.67255	54.4633	±	14.1925	46.6391	±	12.6196	53.361	±	22.5713	44.68	±	9.00965
Indole-3-acetate	Negatively Correlated	3.26377	±	1.74533	2.73757	±	2.06819	3.38663	±	2.10028	3.54836	±	0.58733	11.3302	±	4.79499	6.70122	±	2.66079
Inosine	(-)	2.1343	±	1.31071	3.13509	±	1.65973	1.75795	±	0.988274	1.77963	±	0.934694	4.23473	±	5.36057	6.35633	±	8.60001
Kynurenine	Negatively Correlated	1.9435	±	0.566415	1.48393	±	0.362354	1.95933	±	0.539943	2.31168	±	0.480072	2.46846	±	0.921054	1.53441	±	0.50794
Leucine	Positively Correlated	114.194	±	27.6976	121.951	±	22.547	116.098	±	34.9465	105.141	±	18.8714	92.4744	±	28.713	87.1816	±	13.4536
Lysine	(-)	193.645	±	35.8078	203.693	±	31.9081	195.966	±	34.9757	182.11	±	39.3721	127.471	±	28.2241	89.6061	±	13.9776
Methionine	(-)	26.6628	±	6.42372	27.0642	±	4.96898	27.5567	±	5.69837	25.1543	±	8.3625	18.2033	±	4.49624	15.5294	±	3.32358
Methionine sulfoxide	Negatively Correlated	2.3158	±	0.674911	1.75249	±	0.791969	2.49945	±	0.554883	2.55228	±	0.431165	1.94206	±	0.436946	1.36723	±	0.168902
N-Acetylglucosamine	Negatively Correlated	2.57462	±	0.683096	1.98573	±	0.33777	2.48792	±	0.425241	3.18629	±	0.696679	6.04533	±	1.06604	3.07534	±	0.60234
N-ε-Acetyllysine	Negatively Correlated	0.521371	±	0.18231	0.322255	±	0.160881	0.582931	±	0.145814	0.609354	±	0.103797	0.870541	±	0.107239	0.463218	±	0.0893393
N,N-Dimethylglycine	Negatively Correlated	7.70903	±	3.1698	5.98148	±	1.92002	8.28921	±	3.75433	8.4121	±	2.80688	9.11779	±	3.95194	4.19289	±	1.36481
o-Acetylcarnitine	(-)	8.82952	±	2.40337	7.96454	±	2.85086	9.37883	±	2.13459	8.84309	±	2.30051	3.88528	±	2.56681	1.18637	±	0.639986
Ophthalmate	Negatively Correlated	0.276005	±	0.223602	0.121738	±	0.0412997	0.199771	±	0.129776	0.506227	±	0.235192	1.03839	±	0.380622	0.269126	±	0.115782
Ornithine	(-)	63.0977	±	12.8207	58.8719	±	10.7933	65.3333	±	13.9306	63.7498	±	12.9679	62.3898	±	15.5544	36.2709	±	10.6509
Phenylalanine	(-)	58.8388	±	14.2657	56.3531	±	8.63386	60.8394	±	17.3879	58.3259	±	14.1952	58.6847	±	9.84939	52.4945	±	7.5099
Pipecolate	(-)	1.75227	±	1.50642	1.35931	±	1.05013	2.25834	±	2.03666	1.42299	±	0.702073	2.05249	±	1.77624	0.97465	±	0.708144
Piperazine	(-)	23.4211	±	2.22714	23.0827	±	1.40605	23.02	±	2.43554	24.2319	±	2.4356	N.D.			N.D.
Proline	(-)	192.721	±	55.5197	180.823	±	47.4549	190.365	±	55.5396	205.871	±	62.9311	207.439	±	65.4744	148.943	±	42.1483
S-Adenosylhomocysteine divalent	(-)	0.127762	±	0.0816945	N.D.			0.17356	±	0.0174515	0.175979	±	0.0372515	0.711238	±	0.286967	0.236854	±	0.100543
S-Adenosylmethionine divalent	(-)	0.123386	±	0.183232	0.191119	±	0.169542	N.D.			0.227426	±	0.224633	0.213933	±	0.0651067	0.142482	±	0.00608354
Sarcosine	(-)	2.71213	±	0.911983	2.44286	±	0.997661	2.8993	±	1.05104	2.69522	±	0.594657	4.43512	±	1.08249	2.67678	±	0.690365
SDMA	Negatively Correlated	1.59109	±	0.968759	0.762138	±	0.10059	1.27907	±	0.256717	2.70055	±	0.964733	0.766952	±	0.103734	0.469881	±	0.0589816
Serine	(-)	85.6201	±	18.6767	87.7803	±	17.4666	84.9886	±	20.3775	84.6183	±	18.6791	89.4776	±	19.2853	74.4755	±	11.2329
Taurine	(-)	57.5427	±	25.792	51.4679	±	10.449	64.4341	±	36.5601	53.6709	±	15.0632	84.0834	±	46.2198	54.8695	±	23.4245
Threonine	(-)	109.889	±	22.8769	114.434	±	21.8567	107.013	±	25.8834	109.802	±	20.5544	102.358	±	30.8393	75.1579	±	21.3577
Trimethylamine N-oxide	Negatively Correlated	34.7949	±	29.8402	12.9274	±	12.5499	30.3343	±	26.536	59.1313	±	28.1044	159.91	±	69.0042	58.4812	±	38.6615
Tryptophan	Positively Correlated	39.2179	±	10.7465	48.3198	±	9.64154	40.3336	±	7.15629	30.0573	±	8.4018	21.2018	±	7.33829	24.6572	±	6.13161
Tyrosine	Positively Correlated	23.6228	±	6.91514	25.1993	±	4.08678	25.9178	±	6.85302	19.2877	±	7.2637	37.1477	±	7.8427	31.7223	±	7.00536
Urocanate	(-)	0.690013	±	0.31184	0.763836	±	0.318751	0.67894	±	0.232645	0.642028	±	0.399562	0.671083	±	0.404763	0.759955	±	0.597269
Valine	Positively Correlated	192.565	±	38.1611	206.721	±	28.667	199.042	±	43.7622	172.119	±	30.3295	191.969	±	66.1962	133.176	±	23.6551
Table S2. The complete data on serum concentrations of 68 cationic solutes. Correlations between eGFR and each solute in our previous study [8] are also shown. The data are expressed as means ± SD. N.D.: not detected.
